# Supplementary material for: Volatiles Released by the Endophytic Fungus Alternaria alstroemeriae from Vaccinium dunalianum Promote the Growth of Arabidopsis thaliana and Nicotiana benthamiana
Source: Microorganisms. 2026 Mar 12;14(3):639. doi: 10.3390/microorganisms14030639 (PMC13029499; doi:10.3390/microorganisms14030639)
Supplement: Supplementary file 1 [file microorganisms-14-00639-s001.zip]

Archive with 1 entries (1 files):
- microorganisms-4145851-supplementary.pdf
